# Supplementary material for: Oral Peptide Vaccine against Hookworm Infection: Correlation of Antibody Titers with Protective Efficacy
Source: Vaccines (Basel). 2021 Sep 17;9(9):1034. doi: 10.3390/vaccines9091034 (PMC8472562; doi:10.3390/vaccines9091034)
Supplement: Supplementary file 1 [file vaccines-09-01034-s001.zip]

Archive with 1 entries (1 files):
- vaccines-1342239-supplementary.pdf
